# Supplementary material for: Investigation of factors affecting annual milk yield of different goat breeds using panel data analysis
Source: PLoS One. 2026 Jan 27;21(1):e0341421. doi: 10.1371/journal.pone.0341421 (PMC12843551; doi:10.1371/journal.pone.0341421)
Supplement: S1 Data — (XLSX) [file pone.0341421.s001.xlsx]

## Sheet: 1  Damaskus Melezi
date	keçi no	SVTR	LSTR	yaş
1991-12-01	880127	213	196	3
1992-12-01	880127	277	200	4
1993-12-01	880127	403	232	5
1994-12-01	880127	176	122	6
1995-12-01	880127	107	124	7
1996-12-01	880127	228	239	8
1997-12-01	880127	192	196	9
1991-12-01	890072	277	215	2
1992-12-01	890072	114	177	3
1993-12-01	890072	250	218	4
1994-12-01	890072	203	184	5
1995-12-01	890072	277	244	6
1996-12-01	890072	251	239	7
1997-12-01	890072	273	217	8
1991-12-01		371	248	2
1992-12-01		447	258	3
1993-12-01		221	178	4
1994-12-01		320	200	5
1995-12-01		272	234	6
1996-12-01		327	241	7
1997-12-01		338	221	8
1991-12-01		437	248	3
1992-12-01		293	229	4
1993-12-01		276	229	5
1994-12-01		149	129	6
1995-12-01		178	178	7
1996-12-01		247	208	8
1997-12-01		400	201	9
1991-12-01		170	182	3
1992-12-01		311	242	4
1993-12-01		254	199	5
1994-12-01		286	206	6
1995-12-01		252	201	7
1996-12-01		362	237	8
1997-12-01		460	223	9
1991-12-01		445	250	2
1992-12-01		358	256	3
1993-12-01		267	217	4
1994-12-01		387	198	5
1995-12-01		232	177	6
1996-12-01		306	168	7
1997-12-01		342	220	8
1991-12-01		162	179	2
1992-12-01		252	182	3
1993-12-01		284	223	4
1994-12-01		303	201	5
1995-12-01		296	232	6
1996-12-01		370	246	7
1997-12-01		338	219	8
1991-12-01		427	252	2
1992-12-01		276	240	3
1993-12-01		200	181	4
1994-12-01		244	206	5
1995-12-01		324	230	6
1996-12-01		123	149	7
1997-12-01		205	195	8
1991-12-01		172	249	2
1992-12-01		192	196	3
1993-12-01		209	223	4
1994-12-01		373	200	5
1995-12-01		323	245	6
1996-12-01		283	242	7
1997-12-01		296	216	8
1991-12-01		277	215	3
1992-12-01		277	200	4
1993-12-01		184	213	5
1994-12-01		150	111	6
1995-12-01		251	242	7
1996-12-01		336	237	8
1997-12-01		229	220	9
1991-12-01		503	249	3
1992-12-01		281	232	4
1993-12-01		104	168	5
1994-12-01		238	198	6
1995-12-01		187	148	7
1996-12-01		217	235	8
1997-12-01		282	197	9
1991-12-01		351	248	3
1992-12-01		292	249	4
1993-12-01		175	213	5
1994-12-01		174	172	6
1995-12-01		345	242	7
1996-12-01		206	237	8
1997-12-01		271	221	9
1991-12-01		351	231	3
1992-12-01		258	259	4
1993-12-01		169	185	5
1994-12-01		358	202	6
1995-12-01		378	232	7
1996-12-01		231	240	8
1997-12-01		261	221	9
1991-12-01		340	213	3
1992-12-01		316	254	4
1993-12-01		114	177	5
1994-12-01		128	127	6
1995-12-01		277	244	7
1996-12-01		187	233	8
1997-12-01		114	125	9
1991-12-01		132	188	3
1992-12-01		223	242	4
1993-12-01		218	237	5
1994-12-01		137	132	6
1995-12-01		344	231	7
1996-12-01		145	174	8
1997-12-01		352	223	9
1991-12-01		319	251	3
1992-12-01		107	143	4
1993-12-01		248	222	5
1994-12-01		156	146	6
1995-12-01		121	154	7
1996-12-01		236	246	8
1997-12-01		269	214	9
1991-12-01		280	206	3
1992-12-01		232	236	4
1993-12-01		235	300	5
1994-12-01		287	207	6
1995-12-01		351	232	7
1996-12-01		230	242	8
1997-12-01		278	215	9
1991-12-01		447	249	3
1992-12-01		174	168	4
1993-12-01		215	200	5
1994-12-01		150	115	6
1995-12-01		223	254	7
1996-12-01		200	235	8
1997-12-01		130	131	9

## Sheet: 2
date	keçi no	SVTR	LSTR	yaş
1991-12-01	880127
1992-12-01	880127
1993-12-01	880127
1994-12-01	880127
1995-12-01	880127
1996-12-01	880127
1997-12-01	880127
1991-12-01	890072
1992-12-01	890072
1993-12-01	890072
1994-12-01	890072
1995-12-01	890072
1996-12-01	890072
1997-12-01	890072
1991-12-01
1992-12-01
1993-12-01
1994-12-01
1995-12-01
1996-12-01
1997-12-01
1991-12-01
1992-12-01
1993-12-01
1994-12-01
1995-12-01
1996-12-01
1997-12-01
1991-12-01
1992-12-01
1993-12-01
1994-12-01
1995-12-01
1996-12-01
1997-12-01
1991-12-01
1992-12-01
1993-12-01
1994-12-01
1995-12-01
1996-12-01
1997-12-01
1991-12-01
1992-12-01
1993-12-01
1994-12-01
1995-12-01
1996-12-01
1997-12-01
1991-12-01
1992-12-01
1993-12-01
1994-12-01
1995-12-01
1996-12-01
1997-12-01
1991-12-01
1992-12-01
1993-12-01
1994-12-01
1995-12-01
1996-12-01
1997-12-01
1991-12-01
1992-12-01
1993-12-01
1994-12-01
1995-12-01
1996-12-01
1997-12-01
1991-12-01
1992-12-01
1993-12-01
1994-12-01
1995-12-01
1996-12-01
1997-12-01
1991-12-01
1992-12-01
1993-12-01
1994-12-01
1995-12-01
1996-12-01
1997-12-01
1991-12-01
1992-12-01
1993-12-01
1994-12-01
1995-12-01
1996-12-01
1997-12-01
1991-12-01
1992-12-01
1993-12-01
1994-12-01
1995-12-01
1996-12-01
1997-12-01
1991-12-01
1992-12-01
1993-12-01
1994-12-01
1995-12-01
1996-12-01
1997-12-01
1991-12-01
1992-12-01
1993-12-01
1994-12-01
1995-12-01
1996-12-01
1997-12-01
1991-12-01
1992-12-01
1993-12-01
1994-12-01
1995-12-01
1996-12-01
1997-12-01
1991-12-01
1992-12-01
1993-12-01
1994-12-01
1995-12-01
1996-12-01
1997-12-01

## Sheet: 3
date	keçi no	SVTR	LSTR	yaş
1991-12-01	880127
1992-12-01	880127
1993-12-01	880127
1994-12-01	880127
1995-12-01	880127
1996-12-01	880127
1997-12-01	880127
1991-12-01	890072
1992-12-01	890072
1993-12-01	890072
1994-12-01	890072
1995-12-01	890072
1996-12-01	890072
1997-12-01	890072
1991-12-01
1992-12-01
1993-12-01
1994-12-01
1995-12-01
1996-12-01
1997-12-01
1991-12-01
1992-12-01
1993-12-01
1994-12-01
1995-12-01
1996-12-01
1997-12-01
1991-12-01
1992-12-01
1993-12-01
1994-12-01
1995-12-01
1996-12-01
1997-12-01
1991-12-01
1992-12-01
1993-12-01
1994-12-01
1995-12-01
1996-12-01
1997-12-01
1991-12-01
1992-12-01
1993-12-01
1994-12-01
1995-12-01
1996-12-01
1997-12-01
1991-12-01
1992-12-01
1993-12-01
1994-12-01
1995-12-01
1996-12-01
1997-12-01
1991-12-01
1992-12-01
1993-12-01
1994-12-01
1995-12-01
1996-12-01
1997-12-01
1991-12-01
1992-12-01
1993-12-01
1994-12-01
1995-12-01
1996-12-01
1997-12-01
1991-12-01
1992-12-01
1993-12-01
1994-12-01
1995-12-01
1996-12-01
1997-12-01
1991-12-01
1992-12-01
1993-12-01
1994-12-01
1995-12-01
1996-12-01
1997-12-01
1991-12-01
1992-12-01
1993-12-01
1994-12-01
1995-12-01
1996-12-01
1997-12-01
1991-12-01
1992-12-01
1993-12-01
1994-12-01
1995-12-01
1996-12-01
1997-12-01
1991-12-01
1992-12-01
1993-12-01
1994-12-01
1995-12-01
1996-12-01
1997-12-01
1991-12-01
1992-12-01
1993-12-01
1994-12-01
1995-12-01
1996-12-01
1997-12-01
1991-12-01
1992-12-01
1993-12-01
1994-12-01
1995-12-01
1996-12-01
1997-12-01
1991-12-01
1992-12-01
1993-12-01
1994-12-01
1995-12-01
1996-12-01
1997-12-01

## Sheet: 4
date	keçi no	SVTR	LSTR	yaş
1991-12-01	880127
1992-12-01	880127
1993-12-01	880127
1994-12-01	880127
1995-12-01	880127
1996-12-01	880127
1997-12-01	880127
1991-12-01	890072
1992-12-01	890072
1993-12-01	890072
1994-12-01	890072
1995-12-01	890072
1996-12-01	890072
1997-12-01	890072
1991-12-01
1992-12-01
1993-12-01
1994-12-01
1995-12-01
1996-12-01
1997-12-01
1991-12-01
1992-12-01
1993-12-01
1994-12-01
1995-12-01
1996-12-01
1997-12-01
1991-12-01
1992-12-01
1993-12-01
1994-12-01
1995-12-01
1996-12-01
1997-12-01
1991-12-01
1992-12-01
1993-12-01
1994-12-01
1995-12-01
1996-12-01
1997-12-01
1991-12-01
1992-12-01
1993-12-01
1994-12-01
1995-12-01
1996-12-01
1997-12-01
1991-12-01
1992-12-01
1993-12-01
1994-12-01
1995-12-01
1996-12-01
1997-12-01
1991-12-01
1992-12-01
1993-12-01
1994-12-01
1995-12-01
1996-12-01
1997-12-01
1991-12-01
1992-12-01
1993-12-01
1994-12-01
1995-12-01
1996-12-01
1997-12-01
1991-12-01
1992-12-01
1993-12-01
1994-12-01
1995-12-01
1996-12-01
1997-12-01
1991-12-01
1992-12-01
1993-12-01
1994-12-01
1995-12-01
1996-12-01
1997-12-01
1991-12-01
1992-12-01
1993-12-01
1994-12-01
1995-12-01
1996-12-01
1997-12-01
1991-12-01
1992-12-01
1993-12-01
1994-12-01
1995-12-01
1996-12-01
1997-12-01
1991-12-01
1992-12-01
1993-12-01
1994-12-01
1995-12-01
1996-12-01
1997-12-01
1991-12-01
1992-12-01
1993-12-01
1994-12-01
1995-12-01
1996-12-01
1997-12-01
1991-12-01
1992-12-01
1993-12-01
1994-12-01
1995-12-01
1996-12-01
1997-12-01
1991-12-01
1992-12-01
1993-12-01
1994-12-01
1995-12-01
1996-12-01
1997-12-01

## Sheet: 5
date	keçi no	SVTR	LSTR	yaş
1991-12-01	880127
1992-12-01	880127
1993-12-01	880127
1994-12-01	880127
1995-12-01	880127
1996-12-01	880127
1997-12-01	880127
1991-12-01	890072
1992-12-01	890072
1993-12-01	890072
1994-12-01	890072
1995-12-01	890072
1996-12-01	890072
1997-12-01	890072
1991-12-01
1992-12-01
1993-12-01
1994-12-01
1995-12-01
1996-12-01
1997-12-01
1991-12-01
1992-12-01
1993-12-01
1994-12-01
1995-12-01
1996-12-01
1997-12-01
1991-12-01
1992-12-01
1993-12-01
1994-12-01
1995-12-01
1996-12-01
1997-12-01
1991-12-01
1992-12-01
1993-12-01
1994-12-01
1995-12-01
1996-12-01
1997-12-01
1991-12-01
1992-12-01
1993-12-01
1994-12-01
1995-12-01
1996-12-01
1997-12-01
1991-12-01
1992-12-01
1993-12-01
1994-12-01
1995-12-01
1996-12-01
1997-12-01
1991-12-01
1992-12-01
1993-12-01
1994-12-01
1995-12-01
1996-12-01
1997-12-01
1991-12-01
1992-12-01
1993-12-01
1994-12-01
1995-12-01
1996-12-01
1997-12-01
1991-12-01
1992-12-01
1993-12-01
1994-12-01
1995-12-01
1996-12-01
1997-12-01
1991-12-01
1992-12-01
1993-12-01
1994-12-01
1995-12-01
1996-12-01
1997-12-01
1991-12-01
1992-12-01
1993-12-01
1994-12-01
1995-12-01
1996-12-01
1997-12-01
1991-12-01
1992-12-01
1993-12-01
1994-12-01
1995-12-01
1996-12-01
1997-12-01
1991-12-01
1992-12-01
1993-12-01
1994-12-01
1995-12-01
1996-12-01
1997-12-01
1991-12-01
1992-12-01
1993-12-01
1994-12-01
1995-12-01
1996-12-01
1997-12-01
1991-12-01
1992-12-01
1993-12-01
1994-12-01
1995-12-01
1996-12-01
1997-12-01
1991-12-01
1992-12-01
1993-12-01
1994-12-01
1995-12-01
1996-12-01
1997-12-01

## Sheet: 6
date	keçi no	SVTR	LSTR	yaş
1991-12-01	880127
1992-12-01	880127
1993-12-01	880127
1994-12-01	880127
1995-12-01	880127
1996-12-01	880127
1997-12-01	880127
1991-12-01	890072
1992-12-01	890072
1993-12-01	890072
1994-12-01	890072
1995-12-01	890072
1996-12-01	890072
1997-12-01	890072
1991-12-01
1992-12-01
1993-12-01
1994-12-01
1995-12-01
1996-12-01
1997-12-01
1991-12-01
1992-12-01
1993-12-01
1994-12-01
1995-12-01
1996-12-01
1997-12-01
1991-12-01
1992-12-01
1993-12-01
1994-12-01
1995-12-01
1996-12-01
1997-12-01
1991-12-01
1992-12-01
1993-12-01
1994-12-01
1995-12-01
1996-12-01
1997-12-01
1991-12-01
1992-12-01
1993-12-01
1994-12-01
1995-12-01
1996-12-01
1997-12-01
1991-12-01
1992-12-01
1993-12-01
1994-12-01
1995-12-01
1996-12-01
1997-12-01
1991-12-01
1992-12-01
1993-12-01
1994-12-01
1995-12-01
1996-12-01
1997-12-01
1991-12-01
1992-12-01
1993-12-01
1994-12-01
1995-12-01
1996-12-01
1997-12-01
1991-12-01
1992-12-01
1993-12-01
1994-12-01
1995-12-01
1996-12-01
1997-12-01
1991-12-01
1992-12-01
1993-12-01
1994-12-01
1995-12-01
1996-12-01
1997-12-01
1991-12-01
1992-12-01
1993-12-01
1994-12-01
1995-12-01
1996-12-01
1997-12-01
1991-12-01
1992-12-01
1993-12-01
1994-12-01
1995-12-01
1996-12-01
1997-12-01
1991-12-01
1992-12-01
1993-12-01
1994-12-01
1995-12-01
1996-12-01
1997-12-01
1991-12-01
1992-12-01
1993-12-01
1994-12-01
1995-12-01
1996-12-01
1997-12-01
1991-12-01
1992-12-01
1993-12-01
1994-12-01
1995-12-01
1996-12-01
1997-12-01
1991-12-01
1992-12-01
1993-12-01
1994-12-01
1995-12-01
1996-12-01
1997-12-01
